# Supplementary material for: Economic methods and spatial scales in One Health: Results from a scoping review
Source: One Health. 2025 Jun 21;21:101115. doi: 10.1016/j.onehlt.2025.101115 (PMC12242469; doi:10.1016/j.onehlt.2025.101115)
Supplement: Supplementary file 1 — Supplementary material: Overview of Articles by Geographical and Economic Categories [file mmc1.xlsx]

## Sheet: Overview of Articles by Geograp
Doi	Author	Year	Title	Category	Economic approach	Intervention	Outcome	Study aim	Country	Scale	Area
10.1371/journal.pone.0225172	Chanvatik et al.	2019	Antibiotic use in mandarin production (Citrus reticulata Blanco) in major mandarin-producing areas in Thailand: A survey assessment	AMR	Survey assessment, productivity loss	Questionnaire, field visits	Dose of antibiotic 1mg/L water, qual. information about e.g., production cost, production, and market volume	Risk factors for greening disease and antibiotic use in Mandarin production	Thailand	Regional (sub-national)	Rural (not mentioned literally, but evident from the context)
727780516	Lazzarino et al.	2021	Monitoring and benchmarking antibiotic usage of italian beef farms: a pilot study	AMR	Benchmarking	Sivar software	Defined Daily Dose for antibiotic (mg/kg/day)	Antibiotic dosage for beef	Italy	Regional (sub-national)	Rural (not mentioned literally, but evident from the context)
10.3390/antibiotics13010063	Mathew et al.	2024	Formulating a Community-Centric Indicator Framework to Quantify One Health Drivers of Antibiotic Resistance: A Preliminary Step towards Fostering 'Antibiotic-Smart Communities'	AMR	Mixed-methods: qual. analysis, Ranking, Scoring	Local framework testing, expert feedback	15-point indicator system	Risk factors for AMR	India, n.n.	Regional (sub-national)	Rural (not mentioned literally, but evident from the context)
10.1186/s12889-023-15155-3	Rousham et al.	2023	Gender and urban-rural influences on antibiotic purchasing and prescription use in retail drug shops: a one health study.	AMR	Logistic regression	Observations and a short interview	Dependent variable: Prescription use for antibiotics Independent variables: e.g., animal owners, type of drug shop	Gender and urban-rural dimensions for antibiotic purchase	Bangladesh	Regional (sub-national)	Urban and rural
10.1057/s41599-020-00564-1	Manderson et al.	2020	Prescribing, care and resistance: antibiotic use in urban South Africa	AMR	Qual. analysis	Interviews	Details about antibiotic prescriptions (e.g., economic status)	Socio-economic context of antibiotic prescribing	South Africa	Regional (sub-national)	Urban and/or peri-urban
10.1016/j.ijmedinf.2023.105268	Asaduzzaman et al.	2024	District health information system (DHIS2) as integrated antimicrobial resistance surveillance platform: An exploratory qualitative investigation of the one health stakeholders' viewpoints in Ethiopia.	AMR	Qual. analysis	Interviews, District Health Information System (DHIS2)	Stakeholder viewpoints	Effectiveness of AMR surveillance platform	Ethiopia	Regional (sub-national)	Urban and/or peri-urban
10.1016/j.onehlt.2023.100629	Emes et al.	2023	AHHME: A model for estimating the holistic cost-effectiveness of antimicrobial resistance interventions in food animal production	AMR	Markov chain transition model, CEA, CBA	Agriculture Human Health Micro-Economic model (AHHME)	Timeframe (years), discount rate, willingness to pay per QALY, labor productivity and annual growth rate, the ratio of paid work to total (paid/unpaid) work, cost of providing a hospital bed for one day, other non-economic parameters	CE AMR interventions in food production	n.a.	/	/
10.1016/j.cmi.2020.03.015	Nielsen et al.	2020	Evaluating integrated surveillance of antimicrobial resistance: experiences from use of three evaluation tools	AMR	Qual. analysis: SWOT, Scoring	Progressive Management Pathway tool on AMR (AMR-PMP), Network for Evaluation of One Health (NEOH), Integrated evaluation of animal health surveillance systems (SURVTOOLS)	Strengths, Weaknesses, Opportunities, Threats, Score for content, evaluation, stakeholder engagement, resource demand, integration, applicability	Effectiveness of three AMR surveillance tools	n.a.	/	/
10.1186/s40249-022-01016-5	Zhou et al.	2022	Global antimicrobial resistance: a system-wide comprehensive investigation using the Global One Health Index.	AMR	Global One Health Index (GOHI-AMR)	Discussions	Score (0–100): 5 key indicators, 17 indicators (e.g., GDP, Life expectancy)	Effectiveness of AMR surveillance	n.a., global	Global	/
10.3389/fmicb.2022.992507	Lambraki et al.	2023	Factors impacting antimicrobial resistance in the South East Asian food system and potential places to intervene: A participatory, one health study	AMR	Qual. analysis, Causal Loop diagram	Workshops, interviews	98 factors with 362 connections	Effectiveness of AMR surveillance in the food system	South East Asia, Asia	Multi-country	/
10.1093/cid/ciad569	Abegaz et al.	2023	Evaluating Quality Management and Diagnostics Microbiology Performance Within an International External Quality Assessment (EQA) Program Serving National One Health Sector Reference Laboratories Across Asia: Experience Amid the Coronavirus Disease 2019 (COVID-19) Pandemic	AMR	Mixed-methods: quant., qual. analysis for indirect cost influences	Questionnaires, interviews, External Quality Assessment	Challenges and opportunities of virtual laboratory assessment	Effectiveness of laboratory performance	Malaysia Vietnam Indonesia	Multi-country	/
10.3389/fpubh.2023.1138645	Moura et al.	2023	Users' perception of the OH-EpiCap evaluation tool based on its application to nine national antimicrobial resistance surveillance systems.	AMR	Qual. analysis: SWOT	OH-EpiCap	Strengths, Weaknesses, Opportunities, Threats	Evaluation of AMR surveillance tool	Bangladesh Belgium Canada Denmark France Italy Norway Portugal United Kingdom	Multi-country	/
10.3390/antibiotics12071080	Norström et al.	2023	Evaluation of the One Health-Ness of 20 Years of Antimicrobial Resistance Surveillance in Norway	AMR	Mixed-methods: Benchmarking, qual. analysis	OH-EpiCap: Evaluation tool, interviews	Score (1 = no compliance to 4 = full compliance) for impact, organization, operation	Effectiveness of AMR surveillance tool	Norway	National	/
10.3389/fpubh.2021.693703	Haworth-Brockman et al.	2021	One Health Evaluation of Antimicrobial Use and Resistance Surveillance: A Novel Tool for Evaluating Integrated, One Health Antimicrobial Resistance and Antimicrobial Use Surveillance Programs	AMR	Qual. analysis, One Health Evaluation of Antimicrobial Use and Resistance Surveillance (OH-AMURS)	Interviews	Tool for strength and weakness of AMR surveillance, evaluation matrix with 36 components	Effectiveness of AMR surveillance	Canada	National	/
10.1001/jamanetworkopen.2022.32679	Paumier et al.	2022	Assessment of Factors Associated With Community-Acquired Extended-Spectrum β-Lactamase-Producing Escherichia coli Urinary Tract Infections in France	AMR	Quasi-Poisson regression models	Isolation of E. coli from community urine samples	Risk factors for infection (e.g., social deprivation Index based on non-employed for population 16–64 years in percent, vehicles per household)	Risk factors for E. coli in urinary tract infections	France	Regional (sub-national)	/
10.1007/s10661-023-12277-4	Nadal et al.	2024	The effects of cities on quail (Coturnix coturnix) migration: a disturbing story of population connectivity, health, and ecography	Animal welfare	Trajectory analysis, Linear models	Use of different datasets, e.g., historical migration patterns, urbanization metrics	Bird recovery rates (influenced, e.g., by GDP, cereal, and legume production)	Ecological impacts (on birds) of urbanization	Italy	National	Urban and Rural
10.1016/j.prevetmed.2019.104730	Bjørnvad et al.	2019	Neutering increases the risk of obesity in male dogs but not in bitches - A cross-sectional study of dog- and owner-related risk factors for obesity in Danish companion dogs	Animal welfare	Linear regression, logistic regression	Questionnaire	Risk factors for obesity in companion dogs and owners (e.g., GDP, monthly family income)	Prevention of obesity in humans and dogs	Denmark	Regional (sub-national)	Urban and rural
10.3389/fvets.2023.1189211	Reese and Li	2023	Animal welfare deserts: human and nonhuman animal inequities	Animal welfare	Multivariate regression	Use of different datasets, e.g., Geographical information system, census data	Dependent variable: Number of pet stores and veterinarians per capita Independent variables: poverty levels, residential economic health Index, Need for Animal Support Services Index)	Effectiveness of access to animal welfare resources considering socio-economic conditions	U.S.A., Detroit	Regional (sub-national)	Urban and/or peri-urban
10.3389/fvets.2022.872777	De Moura et al.	2022	Association of hoarding case identification and animal protection programs to socioeconomic indicators in a major metropolitan area of Brazil	Animal welfare	Canonical correspondence analysis, Generalized linear model	Survey	Hoarding and animal protection profile, socio-economic risk factors (e.g., income per capita, HDI)	Effectiveness of animal protection	Brazil	Regional (sub-national)	Urban and/or peri-urban
10.4102/jsava.v91i0.2009	De Klerk et al.	2020	Socio-economic impacts of working horses in urban and peri-urban areas of the Cape Flats, South Africa	Animal welfare	Mixed method: Spatial analysis and qual. analysis	Questionnaire	Income sources, household support, socio-economic conditions (e.g., earnings per day)	Socio-economic impacts of working horses	South Africa	Regional (sub-national)	Urban and/or peri-urban
10.3389/fanim.2022.974687	Keeling et al.	2022	A global study to identify a potential basis for policy options when integrating animal welfare into the UN Sustainable Development Goals	Animal welfare	Mixed method: Scoring and qual. analysis	Workshop, group discussion	Score (-3; +3) for the strength of improvement animal welfare and achieving SDG (e.g., economic growth)	Integrating animal welfare into the UN Sustainable Development Goals (SDGs)	n.a., global	Global	/
10.1016/j.onehlt.2023.100548	Chen et al.	2023	Relating biodiversity with health disparities of human population: An ecological study across the United States	Animal welfare	Multivariate regression	Use of different datasets, e. g., citizen science bird data	Life expectancy at birth, age-specific mortality risk (associated with a higher number of bird species)	Considering animal biodiversity for public health	U.S.A	National	/
10.3390/ijerph191710561	Zhou et al.	2022	Is There Always a Negative Causality between Human Health and Environmental Degradation? Current Evidence from Rural China	Environment	Fixed effects regression model (multiple regression)	Use of different datasets	Dependent variable: incidence of Malaria Independent variables: e.g., diesel fuel, pesticides, toilet investment, income, temperature	Analysis of zoonoses and environmental pollution	China	National	Rural
10.3390/rs16071206	Fania et al.	2024	Estimation of Daily Ground Level Air Pollution in Italian Municipalities with Machine Learning Models Using Sentinel-5P and ERA5 Data	Environment	AI model (based on Shapley additive explanation, Linear Model, Random Forest Model, Extreme Gradient Boosting)	Use of different datasets	Estimation of daily ground-level concentrations of air pollutants, factors in model such as temperature, population density, wind speed	Effectiveness surveillance of air pollution	Italy	Regional (sub-national)	Urban and rural
10.1016/j.marpol.2023.105856	Akuoko et al.	2023	Rethinking plastic realities in Ghana: A call for a well-being approach to understanding human-plastics entanglements for more equitable plastics governance	Environment	Mixed-methods: qual. analysis, Socio-economic framework	Surveys, focus-group interviews	Factors influencing human well-being, such as economic security (employment, income), environmental quality	Analysis of well-being and consequences of plastic waste	Ghana	Regional (sub-national)	Urban and/or peri-urban
10.1111/ppa.13490	Savary et al.	2021	Whither rice health in the lowlands of Asia: Shifts in production situations, injury profiles, and yields	Food savety/security	Various stat. Analysis: e.g., Hierarchical cluster, Principal component, Multiple regression	Retrospective surveys, use of different datasets, e.g., the Office of Agricultural Economics	Risk factors for rice yield reduction (e.g., injury profiles of plants through diseases, pests, weeds)	Effectiveness of rice health (plant diseases)	Asia	Multi-country	Rural
10.1111/tbed.12193	Young et al.	2014	Impacts on Rural Livelihoods in Cambodia Following Adoption of Best Practice Health and Husbandry Interventions by Smallholder Cattle Farmers	Food savety/security	Generalized linear mixed models, Logistic regression, qual. Analysis	5-year project: Questionnaire, Training in vaccination, forage development, and husbandry	KAP of smallholder cattle farmers, Dependent variable: (no) Increase annual household income Independent variables: household income, time saving, livelihoods	Enhance food security and improve cattle health through husbandry practices	Cambodia	Regional (sub-national)	Rural
10.3390/su16083176	Varyvoda et al.	2024	Promising Nature-Based Solutions to Support Climate Adaptation of Arizona's Local Food Entrepreneurs and Optimize One Health	Food savety/security	Mixed method single case study: quant. and qual. Analysis	Questionnaires, interviews	40 nature-based solutions for food systems, ranking of resources for implementation	Nature-based approaches for small-scale farmers, ranchers, and food entrepreneurs	Arizona	Regional (sub-national)	Rural
10.1093/qopen/qoac032	Nthambi et al.	2023	Quantifying farmers’ preferences for antimicrobial use for livestock diseases in northern Tanzania	Food savety/security	Mixed-methods: qual. Analysis, Stated choice experiment, Multinomial logit model	Survey, Choice behavior of farmers e.g., disease scenarios, effects of previous disease experience, education level, and income)	Qual. results, e.g., treatment decisions vary across livestock species, policy recommendations, awareness-raising programs	Preferences for livestock disease treatment (AMR)	Tanzania	Regional (sub-national)	Rural
10.1016/j.scitotenv.2019.04.266	Pruvot et al.	2019	Toward a quantification of risks at the nexus of conservation and health: The case of bushmeat markets in Lao PDR	Food savety/security	Quantitative risk Analysis	Consumer and vendor surveys, observations	24 factors (e.g., proportion of sold bushmeat, yearly frequency of consumption)	Risk factors for zoonoses transmission at bush meat markets	Laos	National	Urban and/or peri-urban
10.1186/s40249-023-01135-7	Gu et al.	2023	Assessing food security performance from the One Health concept: an evaluation tool based on the Global One Health Index	Food savety/security	Mixed-methods: qual. Analysis, Fuzzy Analytical Hierarchy Process, Linear regression	Global One Health Index-Food Security (GOHI-FS), interviews	Indicators on 3 levels (e.g., investment and financial support score), Regression for the relation of GOHI-FS and e.g., GDP per capita, health expenditure, HDI, life expectancy	Tool for sustainability in food security	n.a., global	Global	/
10.1371/journal.pone.0263914	Lambraki et al.	2022	Factors influencing antimicrobial resistance in the European food system and potential leverage points for intervention: A participatory, One Health study	Food savety/security	Qual. Analysis, Causal loop diagram	Workshop with stakeholders	91 factors, 331 connections influencing AMR in food systems (e.g., places for interventions)	Effectiveness of surveillance of AMR in food systems	European countries	Multi-country	/
10.1111/zph.12759	Philavong et al.	2020	Perception of health risks in Lao market vendors	Food savety/security	Multinominal logistic regression	Survey, observations	Dependent variable: low/high health risk Independent variables: e.g., vendor types (Vegetable, livestock, and wildlife meat), trade as main occupation	Risk factors for infectious diseases among different market vendors	Laos	Regional (sub-national)	/
10.1186/s40249-023-01069-0	Guo et al.	2023	Assessment of integrated patterns of human-animal-environment health: a holistic and stratified analysis	Governance	Ranking, Correlation	Global One Health Integrated Drivers Index (GOH-IDI)	3 first-level, 15 second-level, 61 third-level indicators (e.g., World Bank income groups)	Global governance capacity	n.a., global, 146 countries	Global	/
10.1186/s40249-023-01067-2	Li et al.	2023	The approaching pilot for One Health governance index	Governance	Ranking, fuzzy analytical hierarchy process	One Health Governance Index (OHGI)	Score (0 = lowest to 100 = highest) based on weights for 8 indicators, 19 sub-indicators (e.g., effectiveness and efficiency)	Global governance capacity	n.a., global	Global	/
10.1016/j.onehlt.2021.100325	Fasina et al.	2021	The one health landscape in Sub-Saharan African countries	Governance	Stakeholder quadrant Analysis, SWOT, Ranking	Questionnaire and online survey	Overview of OH networks, challenges, ranking OH initiatives (1 = low to 5 = high)	Map of OH landscape in Africa	Sub-Sahara Africa	Multi-country	/
10.3389/fpubh.2021.649240	Cediel Becerra et al.	2021	A Survey on One Health Approach in Colombia and Some Latin American Countries: From a Fragmented Health Organization to an Integrated Health Response to Global Challenges	Governance	Mixed method: Ranking and qual. Analysis	Online survey	Rating implementation scores (1 = poor, 5 = excellent) for perception, knowledge, awareness of OH, qual. results about collaboration	Improve intersectoral collaboration	Chile, Brazil, Argentina, Bolivia, Costa Rica, Ecuador, Perú, Guatemala, Nicaragua Uruguay, Venezuela, Colombia, Mexico	Multi-country	/
10.1007/s10393-017-1264-7	Degeling et al.	2017	A Delphi Survey and analysis of Expert Perspectives on One Health in Australia	Governance	Mixed method: Ranking and qual. analysis	Online Delphi survey	19 surveillance actions ranked by experts (e.g., economic impacts), qual. opinions on OH definition, collaboration	Improve experts’ surveillance against zoonoses	Australia	National	/
10.1016/j.onehlt.2023.100552	Ndoungué et al.	2023	IHR-PVS National Bridging Workshop in Cameroon: An interactive and participatory approach to engage stakeholders in the development of a One Health road map	Governance	Ranking, qual. Analysis	National Bridging Workshop	55 ranked actions (e.g., by cost and impact)	Effectiveness of the coordination tool against zoonoses	Cameroon	National	/
10.3390/antibiotics13010084	Cargnel et al.	2024	Using a Stakeholder Analysis to Implement the Belgian One Health National Report for Antimicrobial Use and Resistance	Governance	Qual. analysis, Stakeholder quadrant Analysis, SWOT	Belgium's annual national OH report (BELMAP)	Key organizations, strengths, and weaknesses of the report	Effectiveness of AMR report	Belgium	National	/
10.1080/1331677X.2022.2053361	Ionescu et al.	2022	Supporting the tourism management decisions under the pandemic’s impact. A new working instrument	Other topics	Mixed method: review, SWOT, econometric model, linear regression, and other statistical Analyses	Literature review, survey	A model with relations and factors for management decisions in tourism, Dependent variable: GDP in tourism Independent variables: e.g., decrease in purchasing power, unemployment rising	Tourism decision support model after a pandemic	European countries	Multi-country	/
10.1016/j.socscimed.2019.03.013	Johnson et al.	2019	Public preferences for One Health approaches to emerging infectious diseases: A discrete choice experiment	Other topics	Discrete choice experiment, mixed logit model	Web-based survey, Online panel with 18 scenarios, such as economic development (unemployment)	Public preferences: willingness to pay, differences in prioritization of interventions	Analysis of public preferences in emerging infectious diseases	Australia	National	/
10.2196/13941	McIntyre et al.	2019	A Fully Integrated Real-Time Detection, Diagnosis, and Control of Community Diarrheal Disease Clusters and Outbreaks (the INTEGRATE Project): Protocol for an Enhanced Surveillance System	Other topics	EuroQol-5D-3L, CUA, CE, burden of disease	Real-time detection, diagnosis, and control system, questionnaire	Framework for new surveillance system (e.g., setup costs, QALYs)	Effectiveness of surveillance of diarrheal disease	England	Regional (sub-national)	/
10.1016/j.onehlt.2018.05.001	Mor et al.	2018	One health in our backyard: Design and evaluation of an experiential learning experience for veterinary medical students	Veterinarians	Rating, chi-square tests	Online survey, field trips with stations for different zoonoses (in the curriculum of veterinary students)	Rating of students for 5 stations (Likert scale from very poor to very good)	Implementing OH in veterinary medical students’ curriculum	Australia	Regional (sub-national)	Urban and/or peri-urban
10.1371/journal.pone.0295898	Auplish et al.	2024	Capacity and needs assessment of veterinary services in Vietnam in biosecurity, biosafety and One Health	Veterinarians	Mixed method: qual. analysis, logistic regression models, descriptive Analyses	Online survey, semi-structured interviews	KAP biosecurity of veterinarians, barriers such as resources and funds of small farms, Dependent variable: experience in One Health practice Independent variables: education, years worked	KAP biosecurity of veterinarians	Vietnam	National	/
10.1002/zoo.21572	Sulzner et al.	2021	Conservation medicine and One Health in zoos: Scope, obstacles, and unrecognized potential	Veterinarians	Semi-quantitative survey, Fisher's exact test	Survey	Engagement of zoo veterinarians in conservation medicine/OH (such as size, spending)	Scope of Conservation Medicine/OH in zoos/aquariums	U.S.A.	National	/
10.1007/s11250-022-03075-0	Alafiatayo et al.	2022	Training needs assessment of veterinary practitioners in Ethiopia	Veterinarians	Scoring, descriptive statistical Analysis	Survey	Valuation of veterinarians on e.g., training topics, economic relevance of diseases, barriers of service delivery, such as lack of equipment, unavailability of governmental funds	Effectiveness training of veterinarians	Ethiopia	National	/
10.1371/journal.pntd.0009023	Alcoba et al.	2021	Novel transdisciplinary methodology for cross-sectional analysis of snakebite epidemiology at national scale	Zoonoses	Mixed-methods: quant. and qual. Analysis	Survey	District-level incidence rates, mortality, expenditure, and productivity loss, Poverty Probability Index	Costs of snakebites in humans (primary data)	Cameroon, Nepal	Multi-country	Rural
10.1016/j.socscimed.2014.07.037	Coffin et al.	2014	A One Health, participatory epidemiology assessment of anthrax (Bacillus anthracis) management in Western Uganda	Zoonoses	Mixed-methods: Ranking, weighting Chi-square test, qual. Analysis	Mixed-methods: Ranking, weighting Chi-square test, qual. analysis	Ranking of tick-borne diseases, risk factors (e.g., proximity to outbreak/National Park)	Prioritize tick-borne diseases in humans and animals	Uganda	Regional (sub-national)	Rural
10.1186/s12889-019-7737-6	Lankester et al.	2019	An integrated health delivery platform, targeting soil-transmitted helminths (STH) and canine mediated human rabies, results in cost savings and increased breadth of treatment for STH in remote communities in Tanzania	Zoonoses	Mixed-methods: CEA, qual. Analysis	Vaccination for dogs, deworming school-aged children, interviews, group discussion	Participation rate, cost savings compared to other interventions	Feasibility, CE of vaccination for soil-transmitted helminths and canine-mediated human rabies	Tanzania	Regional (sub-national)	Rural
10.1016/S2214-109X(21)00549-0	Babo Martins et al.	2022	Assessment of the effect of snakebite on health and socioeconomic factors using a One Health perspective in the Terai region of Nepal: a cross-sectional study	Zoonoses	COI, Burden of disease	Survey	DALYs, livelihood losses, out-of-pocket healthcare expenditures, losses due to mortality/productivity due to days off work, treatment costs in domestic animals	Quantify the health and socioeconomic burden of snakebites in humans and domestic animals	Nepal	Regional (sub-national)	Rural
10.3389/fpubh.2018.00045	Laing et al.	2018	Control of Cattle Ticks and Tick-Borne Diseases by Acaricide in Southern Province of Zambia: A Retrospective Evaluation of Animal Health Measures According to Current One Health Concepts	Zoonoses	Mixed-methods: qual. and quant. Analysis with NEOH tool	(Retrospective) application of acaricides	OH Index (0–1): scores for OH thinking, planning, and working, planning	Effectiveness of pesticides against tick-borne diseases in cattle	Zambia	Regional (sub-national)	Rural
10.3390/ijerph16162816	Mtui-Malamsha et al.	2019	Ecological and Epidemiological Findings Associated with Zoonotic Rabies Outbreaks and Control in Moshi, Tanzania, 2017-2018	Zoonoses	Logistic regression	Vaccination of pets, questionnaire, interview, serum samples of pets	Dependent variable: seroconversion status Independent variables: e.g., the proportion of dogs and cats in the household; qual. finding, e.g., costs and distance as barriers against vaccination	Effectiveness of vaccination against rabies in humans and animals	Tanzania	Regional (sub-national)	Rural
10.1038/s41598-021-03301-z	Ochoa et al.	2021	Estimating and predicting snakebite risk in the Terai region of Nepal through a high-resolution geospatial and One Health approach	Zoonoses	Integrated Nested Laplace Approximation Models	Survey, observations, geospatial Analysis	Snakebite risk model, maps of snakebite risks, (including e.g., Poverty probability Index, Normalized Difference Vegetation Index, distance to water)	Effectiveness of snakebite prevention in humans and animals	Nepal	Regional (sub-national)	Rural
10.1371/journal.pntd.0009615	Berlinguer et al.	2021	Help from the sky: Can vultures contribute to Cystic Echinococcosis control in endemic areas?	Zoonoses	Ecosystem services evaluation	Feeding station for vultures with livestock cadavers	Incineration costs, CO2 costs, total animal biomass provided/ consumed in kg	CE of vulture feeding stations for controlling Cystic Echinococcosis	Sardinia	Regional (sub-national)	Rural
10.3390/ani11082188	Osmani et al.	2021	Knowledge, Attitudes, and Practices (KAPs) of Farmers on Foot and Mouth Disease in Cattle in Baghlan Province, Afghanistan: A Descriptive Study	Zoonoses	Qual. Analysis	Questionnaires	KAP (e.g. no regular vaccination program for cattle)	KAP of farmers, animal traders, veterinary professionals regarding Foot and Mouth Disease	Afghanistan	Regional (sub-national)	Rural
10.1016/j.vaccine.2018.11.066	Rysava et al.	2019	On the path to rabies elimination: The need for risk assessments to improve administration of post-exposure prophylaxis	Zoonoses	Cost estimation approach: Analysis framework	Bite patient risk assessment against rabies	Costs of rabies post-exposure prophylaxis for 3 scenarios	CE surveillance against rabies in humans	Philippines	Regional (sub-national)	Rural
10.1186/s12917-020-02283-w	Lokamar et al.	2020	Socio-economic impacts of brucellosis on livestock production and reproduction performance in Koibatek and Marigat regions, Baringo County, Kenya	Zoonoses	Logistic regression	Surveys, interviews	Dependent variable: Stillbirth Independent variables: e.g., sale value, cost of treatment	Socio-economic impact of Brucellosis on livestock production for Pastoralists	Kenya	Regional (sub-national)	Rural
10.1016/j.prevetmed.2023.106084	Stefania et al.	2024	The application of biosecurity practices for preventing avian influenza in North-Eastern Italy turkey farms: An analysis of the point of view and perception of farmers	Zoonoses	Qual. Analysis	Interview, surveys	KAP, risk factors against biosecurity (e.g., medication costs)	KAP of farmers handling avian influenza in turkeys	Italy	Regional (sub-national)	Rural
10.1016/j.ijid.2020.03.037	Fasina et al.	2020	Where and when to vaccinate? Interdisciplinary design and evaluation of the 2018 Tanzanian anti-rabies campaign	Zoonoses	CEA, Burden of disease	Protective vaccination ring around a city at risk	Incidence, YLG (DALYs estimated), CE ratio, disease mapping, 2 scenarios vaccination coverage, implementation time	CE of rabies vaccination for humans	Tanzania	Regional (sub-national)	Rural
10.1186/s13071-021-05147-w	Adeyemo et al.	2022	Estimating the financial impact of livestock schistosomiasis on traditional subsistence and transhumance farmers keeping cattle, sheep and goats in northern Senegal	Zoonoses	Mixed-methods: Stochastic partial budget models, qual. Analysis	Survey, group discussions	Median disease costs per year per head of cattle, sheep, and goats	CE test and treatment for livestock with schistosomiasis	Senegal	Regional (sub-national)	Rural
10.1016/j.onehlt.2021.100259	Bodenham et al.	2021	Multisectoral cost analysis of a human and livestock anthrax outbreak in Songwe Region, Tanzania (December 2018-January 2019), using a novel Outbreak Costing Tool	Zoonoses	Cost estimation approach: Direct cost analysis	Questionnaire, Outbreak costing tool	7 cost categories: labor, office, travel and transport, communication, laboratory support, medical countermeasures, and consultancies	Costs for Anthrax outbreak in humans and animals	Tanzania	Regional (sub-national)	Rural
10.1098/rspb.2016.1211	Bilinski et al.	2022	Optimal frequency of rabies vaccination campaigns in Sub-Saharan Africa	Zoonoses	CEA, Burden of disease, Rabies virus transmission model	Mass dog vaccination campaigns, surveys, interviews, observations	Vaccination costs, purchasing power parity, DALYs, mortality	CE of rabies vaccination for animals	Tanzania	Regional (sub-national)	Rural
10.1098/rstb.2016.0166	Grace et al.	2016	Poor livestock keepers: ecosystem - poverty - health interactions	Zoonoses	Mixed-methods: Ecosystem-poverty-health framework, qual. analysis	Survey	Direct and indirect health costs (e.g., spending on preventive care for humans and animals)	CE vaccination for pastoralists against Rift Valley fever	Kenya	Regional (sub-national)	Rural
10.1016/j.ecolecon.2021.107189	Decker et al.	2021	Predicting uptake of a malignant catarrhal fever vaccine by pastoralists in northern Tanzania: Opportunities for improving livelihoods and ecosystem health	Zoonoses	Stated preference choice analysis	Survey	Willingness to pay, Probability of vaccine uptake, predictors of incidence	CE of vaccination cattle against malignant catarrhal fever	Tanzania	Regional (sub-national)	Rural
10.1111/tmi.13029	Hobbs et al.	2018	Preliminary assessment of the computer-based Taenia solium educational program "The Vicious Worm' on knowledge uptake in primary school students in rural areas in eastern Zambia	Zoonoses	Logistic regression, t-test	Education workshop, questionnaires	Dependent variable: Questionnaire scores pre and post Independent variables: e.g., gender, age, study neighborhood	Effectiveness of an educational program about Taenia solium for primary school students	Zambia	Regional (sub-national)	Rural
10.1371/journal.pntd.0007618	Sichewo et al.	2020	Risk practices for bovine tuberculosis transmission to cattle and livestock farming communities living at wildlife-livestock-human interface in northern KwaZulu Natal, South Africa	Zoonoses	Qual. analysis	Focus group discussions	KAP (e.g., economic pressure leads to risky animal practices)	KAP of farmers and household members handling tuberculosis in livestock and humans	South Africa	Regional (sub-national)	Rural
10.1016/j.vaccine.2019.09.011	Acosta et al.	2019	The livestock vaccine supply chain: Why it matters and how it can help eradicate peste des petits Ruminants, based on findings in Karamoja, Uganda	Zoonoses	Observations, focus group discussion, interviews	Supply chain challenges, vaccination costs, lead times of level of the supply chain	Effectiveness of supply chain vaccination against peste de petits in ruminants		Uganda	Regional (sub-national)	Rural
10.1016/j.vetpar.2016.05.029	Thys et al.	2016	Why pigs are free-roaming: Communities' perceptions, knowledge and practices regarding pig management and taeniosis/cysticercosis in a Taenia solium endemic rural area in Eastern Zambia	Zoonoses	Qual. analysis	Survey, focus group discussions	KAP: cultural, economic, and gender (risk)factors (such as costs for vaccination)	Effectiveness of management of pig farming in reducing Taenia solium for people	Zambia	Regional (sub-national)	Rural
10.1016/j.ajem.2022.05.059	Acquisto et al.	2022	Assessment of rabies immune globulin dose rounding at a university health system	Zoonoses	Demographic patient data, Re-Presentation to tospital/primary care provider	CMA, Wilcoxon Rank Sum test, Chi-Squared analysis, Fisher's Exact Test	Retrospective observational study, immune globulin dose	Cost savings for rounded dose of IGD (amount of being wasted), rate of re-presentation of patients, rabies infection	U.S.A	Regional (sub-national)	Urban and rural
10.1016/j.actatropica.2021.105984	Naïssengar et al.	2021	Challenges to improved animal rabies surveillance: Experiences from pilot implementation of decentralized diagnostic units in Chad	Zoonoses	Cost estimation approach: Direct cost analysis	Decentralized animal rabies surveillance: Staff training, sample transport, community engagement	Proportion of positive samples, costs for diagnostic units, barriers for implementation	Evaluate feasibility, challenges, and impact of rabies in humans	Chad	Regional (sub-national)	Urban and rural
10.1038/s41467-022-30371-y	Gibson et al.	2022	Elimination of human rabies in Goa, India through an integrated One Health approach	Zoonoses	CEA, Logistic regression analysis, Burden of disease	Dog vaccination, rabies education, RabiesEcon (model for CE)	Dependent variable: Rabies case Independent variables: 12-month vaccination coverage, dog population density Cost per death averted, DALY	Feasibility for elimination of human rabies, CE of vaccination for human rabies	India	Regional (sub-national)	Urban and rural
10.3389/fvets.2022.866755	Mbaipago et al.	2022	General insights on obstacles to dog vaccination in Chad on community and institutional level	Zoonoses	Qual. analysis	Workshops, interviews	Risk factors (low purchasing power, transportation costs, distance to vaccination)	Effectiveness of dog vaccination against rabies	Chad	Regional (sub-national)	Urban and rural
10.1016/j.actatropica.2020.105787	Voupawoe et al.	2020	Rabies control in Liberia: Joint efforts towards zero by 30	Zoonoses	Mixed-methods: Global Dog Rabies Elimination Pathway (GDREP) Tool, qual. analysis	Mass dog vaccination, four rabies diagnostic tests, workshop	Diagnostic confirmation of rabies cases in animals, costs per mass dog vaccination over 13 years, time till the elimination of human rabies death	CE rabies diagnostic and vaccination in dogs	Liberia	Regional (sub-national)	Urban and rural
10.1111/zph.13081	Da Gonçalves et al.	2024	Socio-environmental factors associated with the occurrence of triatomines (Hemiptera: Reduviidae) in an endemic municipality in northern Minas Gerais, Brazil	Zoonoses	Generalized linear mixed models	Collecting insects, census	Income, infection rate (other sociodemographic variables)	Socio-environmental factors influencing triatomines in humans	Brazil	Regional (sub-national)	Urban and rural
10.3389/fpubh.2023.1215574	Jato-Espino et al.	2023	Toward One Health: a spatial indicator system to model the facilitation of the spread of zoonotic diseases.	Zoonoses	Multi-criteria decision analysis	Open-source urban indicator computational framework, weighting with Entropy method	Composite Index: range of values for risk disease spread (e.g., average income)	Model zoonotic disease spread	Spain	Regional (sub-national)	Urban and rural
10.3389/fvets.2022.878886	N’Guessan et al.	2022	Determinants of Rabies Post-exposure Prophylaxis Drop-Out in the Region of San-Pedro, Cote d'Ivoire	Zoonoses	Mixed-methods: Linear regression, qual. analysis	Questionnaires, observations, interviews, group discussions	Dependent variable: Treatment completion Independent variables: e.g., income, age, education level; Determinants of PEP Drop-Out	Risk factors for human drop-out rate of rabies post-exposure prophylaxis	Ivory Coast	Regional (sub-national)	Urban and rural
10.3389/fvets.2017.00021	Mpolya et al.	2017	Toward Elimination of Dog-Mediated Human Rabies: Experiences from Implementing a Large-scale Demonstration Project in Southern Tanzania	Zoonoses	Mixed-methods: CEA, qual. analysis	Mass dog vaccination campaign, surveys, interviews	Cost-per-dog vaccinated, per life saved, for administration of post-exposure prophylaxis, vaccination coverage, bite incidence, human rabies deaths, policy impact	Feasibility, CE of rabies vaccination for dogs	Tanzania	Regional (sub-national)	Urban and rural
10.1371/journal.pntd.0008260	Ferguson et al.	2020	Volunteer based approach to dog vaccination campaigns to eliminate human rabies: Lessons from Laikipia County, Kenya	Zoonoses	Cost estimation approach	Mass dog vaccination campaign, questionnaires	Cost per vaccinated dog, vaccination coverage rate, number of dogs vaccinated, operational feasibility, KAP: rabies, dog vaccination, community engagement	Operational performance, evaluate feasibility of rabies vaccination for dogs	Kenya	Regional (sub-national)	Urban and rural
10.1016/j.prevetmed.2022.105623	Savadogo et al.	2022	Using causal loop analysis to explore pathways for zoonosis control in low-income setting: The case of dog rabies vaccination in Burkina Faso	Zoonoses	Mixed-methods: Causal loop analysis, qual. analysis	Individual and focus group in-depth Interviews	Interconnected factors influencing rabies, vaccination costs	Effectiveness of rabies dog vaccination	Burkina Faso	National	Urban and/or peri-urban
10.1111/zph.12429	Barnes et al.	2018	Role, ownership and presence of domestic animals in peri-urban households of Kisumu, Kenya	Zoonoses	Mixed-methods: Logistic regression, qual. analysis	Survey	Dependent variable: Animal ownership Independent variables: e.g., wealth tercile, number of people in the household	Risk factors for zoonoses in humans	Kenya	Regional (sub-national)	Urban and/or peri-urban
10.1371/journal.pntd.0003270	Häsler et al.	2014	A One Health Framework for the Evaluation of Rabies Control Programmes: A Case Study from Colombo City, Sri Lanka	Zoonoses	Mixed-methods: CEA, CBA, Burden of disease in epidemiological economic modelling, qual. analysis	Mass vaccination, sterilization of dogs, community education, surveys	Program costs, DALYs, treatment, labor, medication reduced culling, social acceptance, animal welfare	Evaluation of vaccination against rabies in humans and dogs	Colombia, Sri Lanka	Regional (sub-national)	Urban and/or peri-urban
10.1016/j.vaccine.2015.11.033	Léchenne et al.	2016	Operational performance and analysis of two rabies vaccination campaigns in N'Djamena, Chad	Zoonoses	CEA, Cost description	Mass dog vaccination campaign in 2012 and 2013	Number of vaccinated animals (dogs, cats, primates), rabies cases, vaccination cost	Operational performance of rabies vaccination for dogs	Chad	Regional (sub-national)	Urban and/or peri-urban
10.1016/j.onehlt.2019.100116	Cociancic et al.	2020	Risk factors for intestinal parasitoses among children and youth of Buenos Aires, Argentina	Zoonoses	Logistic regression, Chi-square, Fisher’s-exact	Questionnaire, collection of stool samples, parasitological analysis	Dependent variable: Infection status Independent variables: e.g., governmental monetary support, parents’ employment	Risk factors of intestinal parasitosis in children and youth	Argentina	Regional (sub-national)	Urban and/or peri-urban
10.1371/journal.pone.0180906	Benitez et al.	2017	Spatial and simultaneous representative seroprevalence of anti-Toxoplasma gondii antibodies in owners and their domiciled dogs in a major city of southern Brazil	Zoonoses	Logistic regression, cluster analysis, kernel-smoothed intensity analysis	Questionnaires, blood samplings	Dependent variable: Seroprevalence Independent variables: e.g., monthly income, meat consumption	Risk factors and Toxoplasma gondii antibodies in owners and dogs	Brazil	Regional (sub-national)	Urban and/or peri-urban
10.1016/j.vas.2024.100347	Freddy Patrick et al.	2024	Rabies incidence and burden in three cities of Cameroon (2004-2013)	Zoonoses	COI, Burden of disease	Retrospective analysis in three cities (vaccination, hospital records, surveys) for estimation of costs over 10 years	Incidence, costs for preventive measures, vaccination, corrective procedures (Post Exposure Treatment), DALYs, societal cost of disease	Socio-economic burden of rabies in humans and animals, focuses on direct costs	Cameroon	Regional (sub-national)	Urban and/or peri-urban
10.1186/s42522-020-00024-5	Mummah et al.	2020	Controlling emerging zoonoses at the animal-human interface	Zoonoses	Economic framework	Mathematical model	Incidence, spillover risk, relative costs for control measures	Relative effectiveness in reducing human-to-human transmission of different zoonoses	n.a.	/	/
10.3389/fvets.2017.00009	Wallace et al.	2017	Elimination of Dog-Mediated Human Rabies Deaths by 2030: Needs Assessment and Alternatives for Progress Based on Dog Vaccination	Zoonoses	CEA, Economic Framework	Interviews, vaccination campaigns	Years for rabies elimination, country development status, dog vaccination availability, and costs, existing animal health workers	Resource needs, feasibility for global elimination of dog-mediated human rabies	n.a., global	Global	/
10.3389/fvets.2023.1147543	Bonaparte et al.	2023	Evaluation of country infrastructure as an indirect measure of dog-mediated human rabies deaths	Zoonoses	Global Framework for the Elimination of dog mediated rabies (STOP-R- Index)	Use of different datasets	Index (0–100) for human rabies deaths (indicators: Literacy rate, infant mortality rate, electricity access, political stability, presence/severity of natural hazards)	Effectiveness of rabies elimination in humans	n.a., global	Global	/
10.1371/journal.pntd.0011291	Agampodi et al.	2023	Global, regional, and country-level cost of leptospirosis due to loss of productivity in humans	Zoonoses	Indirect COI, Burden of disease	Use of different datasets	Loss of productivity DALYs, GDP, health expenditure	Economic burden of Leptospirosis in humans	n.a., global	Global	/
10.1016/j.isci.2024.109297	Sun et al.	2024	Article Global One Health index for zoonoses: A performance assessment in 160 countries and territories	Zoonoses	Mixed-methods: Global One Health Index (GOHI)	Questionnaires, interviews	Scale (0–100): 5 key indicators, 16 sub-indicators (e.g., GNI, HDI)	Effectiveness of surveillance for zoonoses in humans and animals	n.a., global	Global	/
10.3389/fvets.2018.00033	Hanin et al.	2018	A One Health Evaluation of the Southern African Centre for Infectious Disease Surveillance	Zoonoses	Mixed-methods: qual. and quant. analysis with NEOH tool	Interviews, surveys	OH Index (0–1)	Effectiveness of surveillance of Infectious Diseases for humans and animals	South Africa,Tanzania, Zambia, Mozambique, Democratic Republic of Congo (DRC))	Multi-country	/
10.3390/vetsci9090504	Garcia-Vozmediano et al.	2022	A One Health Evaluation of the Surveillance Systems on Tick-Borne Diseases in the Netherlands, Spain and Italy	Zoonoses	Mixed-methods: qual. and quant. analysis with NEOH tool	Collection of reports, discussion	OH Index (0–1)	Effectiveness of surveillance of tick-borne diseases for animals and humans	Netherlands, Italy, Spain	Multi-country	/
10.3389/fvets.2018.00147	Buttigieg et al.	2018	Brucellosis Control in Malta and Serbia: A One Health Evaluation	Zoonoses	Mixed-methods: qual. and quant. analysis with NEOH tool	Vaccination, education, surveillance	OH Index (0–1)	Effectiveness of vaccination Brucellosis in humans and animals	Malta, Serbia	Multi-country	/
10.1016/j.actatropica.2022.106804	Meisner et al.	2023	Does a One Health approach to human African trypanosomiasis control hasten elimination? A stochastic compartmental modeling approach.	Zoonoses	Stochastic compartmental model	Model for insecticide/drug treatment for animals	Probability of and time to elimination of transmission	Effectiveness of insecticide and medication for human Sleeping sickness	Uganda Malawi. South Sudan Democratic Republic of Congo (DRC)	Multi-country	/
10.1186/s42522-021-00055-6	Goryoka et al.	2021	Prioritizing zoonotic diseases using a multisectoral, One Health approach for The Economic Community of West African States (ECOWAS)	Zoonoses	Mixed-methods: ranking process (OHZDP), qual. analysis	Workshop, discussion	Scoring list of 7 zoonoses (socio-economic impact)	Effectiveness of surveillance of zoonotic diseases	Africa	Multi-country	/
10.1371/journal.pone.0208292	Lin et al.	2019	An exploratory study of factors associated with human brucellosis in mainland China based on time-series-cross-section data from 2005 to 2016	Zoonoses	Dynamic panel data model (with Regression analysis), Principal component analysis	Use of different datasets	Time series plot of human incidence in 3 clusters, correlating socio-economic factors	Effectiveness of risk factors of human brucellosis	China	National	/
10.1111/tbed.12246	Pendell et al.	2016	Economic Assessment of Zoonotic Diseases: An Illustrative Study of Rift Valley Fever in the United States	Zoonoses	Economic-epidemiological model	Survey for WTP, modeled outbreak response measures	Quantified economic losses under different outbreak scenarios (estimation of impacts on agricultural producers and consumers, government costs of response, costs, and disruptions to non‐agricultural activities, human morbidity, and mortality)	Costs for Rift Valley Fever in livestock and humans	United States	National	/
10.1111/tmi.13703	Dupont et al.	2022	Human health and economic impact of neurocysticercosis in Uganda	Zoonoses	COI, Burden of disease, Monte-Carlo simulation, Markov-Chain Model	Use of different datasets	DALYs, cost of illness, direct healthcare costs, patient costs, productivity losses, incidence	CE of surveillance of Neurocysticercosis in humans	Uganda	National	/
10.1371/journal.pone.0161576	Munyua et al.	2016	Prioritization of Zoonotic Diseases in Kenya, 2015	Zoonoses	Ranking and scoring tool (OHZDP), Burden of disease	Survey, discussion	A ranking list of 36 zoonoses, decision tree was used to score each zoonotic disease (information about DALYs, mortality, and others was given before)	Effectiveness of surveillance of zoonotic diseases	Kenya	National	/
10.1016/j.actatropica.2021.106227	Almanfaluthi et al.	2022	The burden of opisthorchiasis and leptospirosis in Thailand: A nationwide syndemic analysis	Zoonoses	Linear regression, Principal Component analysis, Bayesian disease mapping	Survey, parasitological diagnosis	Regional comparison, risk factors to disease (e.g., GDP, income)	Risk factors of Opisthorchiasis and Leptospirosis in humans	Thailand	National	/
10.1371/journal.pone.0259706	Wang et al.	2019	Using a One Health approach to prioritize zoonotic diseases in China, 2019	Zoonoses	Mixed-methods: Qualit. analysis, ranking with One Health Zoonotic Disease Prioritization (OHZDP)	Workshop	30 diseases ranked (incl. disease hazard/severity case-fatality in humans, epidemic scale & intensity in animals & humans, economic impact, prevention and control, social impact)	Effectiveness of surveillance of zoonoses in humans and animals	China	National	/
10.1016/j.parepi.2019.e00106	Meisner et al.	2019	A mathematical model for evaluating the role of trypanocide treatment of cattle in the epidemiology and control of Trypanosoma brucei rhodesiense and T. b. gambiense sleeping sickness in Uganda	Zoonoses	Stochastic compartmental and deterministic model	Mathematical model	Incidence, prevalence, deaths	Effectiveness of trypanocides treatment against sleeping sickness in humans, fly vectors, and cattle	Uganda	Regional (sub-national)	/
10.1007/s10393-023-01654-7	Sakshi et al.	2023	Assessing and Prioritizing Zoonotic Diseases in Punjab, India: A One Health Approach	Zoonoses	Mixed-methods: Scoring system based on One Health Zoonotic Disease Prioritization (OHZDP)	Workshop, focus group discussion, interviews	7 criteria with weightage score (e.g., socio-economic burden, prevalence, bioterrorism potential) ranking of 15 zoonoses	Prioritize zoonotic diseases in humans and animals	India	Regional (sub-national)	/
10.3390/ijerph19095541	Defilippo et al.	2022	Assessment of the Costs Related to West Nile Virus Monitoring in Lombardy Region (Italy) between 2014 and 2018	Zoonoses	CEA	Integrated West Nile surveillance program	Costs for environmental and veterinary surveillance, blood transfusion, infections in humans	CE of surveillance against West Nile Virus in humans	Italy	Regional (sub-national)	/
10.1016/j.evalprogplan.2021.101991	Marchino et al.	2021	Process evaluation of integrated West Nile virus surveillance in northern Italy: an example of a One Health approach in public health policy	Zoonoses	Mixed-methods: qual. analysis, process evaluation	Group discussion, questionnaires	Satisfaction score for surveillance (1 = totally unsatisfied, 10 = fully satisfied), open questions (e.g., strength as CE), timelines	Effectiveness of public health policy for West Nile virus in humans	Italy	Regional (sub-national)	/
10.1016/j.onehlt.2021.100320	Cassini et al.	2022	A One-Health evaluation of the burden of cystic echinococcosis and its prevention costs: Case study from a hypo-endemic area in Italy	Zoonoses	COI, Integrated epidemiologic and economic model	Expert opinions, use of different datasets,	Hospitalization costs, productivity losses, Consumer Price Index	Costs of cystic echinococcosis in humans and cattle	Italy	Regional (sub-national)	/
10.1016/j.onehlt.2019.100115	Canali et al.	2020	Epidemiologic-economic models and the One Health paradigm: echinococcosis and leishmaniasis, case studies in Veneto region, Northeastern Italy	Zoonoses	Epidemiologic-economic models	Research of experts, Policy guidance for surveillance	Flow charts with cost categories and epidemiologic outcomes	Costs of cystic echinococcosis and leishmaniasis in animals and humans	Italy	Regional (sub-national)	/
